# Supplementary material for: Rapid Detection of the Varicella-Zoster Virus Using a Recombinase-Aided Amplification-Lateral Flow System
Source: Diagnostics (Basel). 2022 Nov 25;12(12):2957. doi: 10.3390/diagnostics12122957 (PMC9777233; doi:10.3390/diagnostics12122957)
Supplement: Supplementary file 1 [file diagnostics-12-02957-s001.zip]

Archive with 1 entries (1 files):
- diagnostics-1963415-supplementary.pdf
